# Supplementary material for: Liver Transplantation for Unresectable Colorectal Liver Metastases: A Scoping Review on Redefining Boundaries in Transplant Oncology
Source: Curr Oncol. 2025 Aug 28;32(9):481. doi: 10.3390/curroncol32090481 (PMC12468046; doi:10.3390/curroncol32090481)
Supplement: Supplementary file 1 [file curroncol-32-00481-s001.zip]

Archive with 1 entries (1 files):
- curroncol-3750230-supplementary.pdf
